# Supplementary material for: Predictions of the Biological Effects of Several Acyclic Monoterpenes as Chemical Constituents of Essential Oils Extracted from Plants
Source: Molecules. 2023 Jun 8;28(12):4640. doi: 10.3390/molecules28124640 (PMC10302384; doi:10.3390/molecules28124640)
Supplement: Supplementary file 1 [file molecules-28-04640-s001.zip]

Archive with 1 entries (1 files):
- molecules-2415534-supplementary.pdf
